# Supplementary material for: Postural control and trunk muscle activation in transtibial amputees: A pilot electromyographic study
Source: PLoS One. 2025 Sep 26;20(9):e0333213. doi: 10.1371/journal.pone.0333213 (PMC12469174; doi:10.1371/journal.pone.0333213)
Supplement: S2 Data — (CSV) [file pone.0333213.s002.csv]

sıra	katılımcı_kodu	grup	LoS_forward_mean	LoS_backward_mean	LoS_sağlam_left_mean	LoS_ampute_right_mean	LoS_stability_score_mean	ant_pos_sway_range_NS_EO_mean	ant_pos_sway_range_NS_EC_mean	ant_pos_sway_range_PS_EO_mean	ant_pos_sway_range_PS_EC_mean	lat_sway_range_NS_EO_mean	lat_sway_range_NS_EC_mean	lat_sway_range_PS_EO_mean	lat_sway_range_PS_EC_mean	stability_score_NS_EO_mean	stability_score_NS_EC_mean	stability_score_PS_EO_mean	stability_score_PS_EC_mean	EMGampan_LOS_RLD_amputetaraf	EMGampan_LOS_LLD_sağlamtaraf	EMGampan_LOS_RMF_amputetaraf	EMGampan_LOS_LMF_sağlamtaraf	EMGampan_LOS_RRA_amputetaraf	EMGampan_LOS_LRA_sağlamtaraf	EMGampan_LOS_REO_amputetaraf	EMGampan_LOS_LEO_sağlamtaraf	EMGampan_NSEC_RLD_amputetaraf	EMGampan_NSEC_LLD_sağlamtaraf	EMGampan_NSEC_RMF_amputetaraf	EMGampan_NSEC_LMF_sağlamtaraf	EMGampan_NSEC_RRA_amputetaraf	EMGampan_NSEC_LRA_sağlamtaraf	EMGampan_NSEC_REO_amputetaraf	EMGampan_NSEC_LEO_sağlamtaraf	EMGampan_NSEO_RLD_amputetaraf	EMGampan_NSEO_LLD_sağlamtaraf	EMGampan_NSEO_RMF_amputetaraf	EMGampan_NSEO_LMF_sağlamtaraf	EMGampan_NSEO_RRA_amputetaraf	EMGampan_NSEO_LRA_sağlamtaraf	EMGampan_NSEO_REO_amputetaraf	EMGampan_NSEO_LEO_sağlamtaraf	EMGampan_PSEC_RLD_amputetaraf	EMGampan_PSEC_LLD_sağlamtaraf	EMGampan_PSEC_RMF_amputetaraf	EMGampan_PSEC_LMF_sağlamtaraf	EMGampan_PSEC_RRA_amputetaraf	EMGampan_PSEC_LRA_sağlamtaraf
1	to_yı	1	5,07366666666667	7,30766666666667	8,41633333333333	12,6253333333333	84,6	,443	,858666666666667	,58	,872333333333333	,212666666666667		,315666666666667	,623333333333333	94,7466666666667	89,6666666666667	93,1766666666667	87,8533333333333	21,97	14,11	28,63	22,9	3,28	7,84	,26	2,65	17,35	9,76	19,26	12,12	,61	7,13	4,08	,74	7,85	8,44	20,76	15,57	,58	6,79	,21	,83	9,25	4,64	14,3	9,32	1,21	3,48
2	bu_yü	1	9,14866666666667	8,17666666666667	13,163	15,9986666666667	87,4	,539333333333333	,669666666666667	,645666666666667	1,36433333333333	,316666666666667	,377666666666667	,561333333333333	,652666666666667	93,4566666666667	91,8133333333333	92,27	84,6733333333333	17,93	19,15	13	14,54	27,94	23,04	10,6	11,49	5,12	3,19	4,42	3,38	11,3	12,33	3,35	4,79	5,17	3,25	5,72	2,2	10,52	12,19	2,05	5,01	5,04	4,45	4,03	3,75	10,99	13,39
4	ce_er	1	7,328	4,088	13,0393333333333	9,157	86,6	,434333333333333	,638666666666667	,464333333333333	,648	,194666666666667	,271	,436333333333333	,396666666666667	94,7166666666667	91,7766666666667	93,45	91,6166666666667	17,53	13,88	16,32	15,9	1,33	2,85	10,77	4,02	9,35	6,33	6,15	11,6	1,07	1,15	4,01	2,52	7,39	1,08	6,77	7,57	1	1,32	4,38	2,7	14,1	7,03	16,38	14,73	1,01	1,45
5	al_bu	1	6,134	7,44766666666667	13,5996666666667	15,1743333333333	79,8333333333333	,666666666666667	,925666666666667	1,23766666666667	1,48333333333333	,19	,262666666666667	,546	,798333333333333	92,4	89,0733333333333	84,9333333333333	81,3333333333333	5,97	19,25	22,47	14,04	2,58	1,36	12,5	25,28	1,83	5,88	4,1	6,58	2,15	1,15	6,02	13,55	1,81	3,77	4,85	4,03	2,34	1,2	6,61	15,52	2,1	4,37	7,78	7,19	2,11	1,2
6	or_to	1	6,68466666666667	3,369	9,582	10,682	76,5666666666667	,444333333333333	,887666666666667	,615	1,43266666666667	,209666666666667	,34	,580666666666667	,903333333333333	94,8433333333333	89,7433333333333	91,3733333333333	81,0133333333333	6,5	7,3	28,54	21	1,42	1,79	11,5	20,76	2,76	3,18	25,89	13,28	1,28	1,77	6,02	17,32	2,8	2,9	24,74	11,19	1,22	1,56	6,8	14,86	3,63	3,81	26,63	10,77	1,32	1,64
8	at_öz_ko	1	8,13533333333333	6,05466666666667	9,94766666666667	11,6143333333333	94,0666666666667	,326	,815	,431666666666667	1,50833333333333	,258333333333333	,265333333333333	,478333333333333	,794	95,7633333333333	90,5533333333333	93,9533333333333	81,9033333333333	21,03	13,98	11,92	7,57	4,65	7,19	12,32	24,53	5,81	7,44	7,35	4,83	4,44	6,56	7,5	12,1	5,85	6,97	7,34	4,61	4,45	6,46	7,1	15,19	9,87	14,03	11,14	6,24	4,1	5,61
9	em_so	1	8,15033333333333	5,158	11,442	8,777	95,3	,419333333333333	,403	,450333333333333	1,066	,109333333333333	,199333333333333	,406666666666667	,605666666666667	95,2833333333333	95,12	94,0333333333333	87,0466666666667	7,06	7,03	16,56	16,22	6,88	6,5	11,51	14,54	5	6,13	8,16	6,84	6,83	5	6,34	9,04	5,1	5,84	7,41	6,63	4,84	5,06	6,49	9,03	5,37	8,11	12,24	8,8	4,86	5,02
1	ve_bo	2	6,510333333	3,625666667	6,356	5,764666667	88,46666667	,488	1,341333333	,433333333	1,287333333	,181333333	,407666667	,298	,487333333	94,28333333	83,20666667	94,30333333	84,50333333	4,95	3,96	2,66	4,73	,81	,92	6,15	6,68	7,07	2,95	3,28	4,24	,02	,87	4,36	5,28	4,06	1,92	2,54	2,85	,71	,83	4,16	6,53	3,2	1,76	2,18	3,02	,73	,86
6	ay_öz	2	10,4416666666667	3,74266666666667	8,76833333333333	8,11633333333333	84,5	,543	,642	,526333333333333	,548	,159	,217	,321666666666667	,452333333333333	93,3833333333333	91,92	93,2733333333333	92,89	4,46	7,12	10,6	12,1	3,44	3,85	8,49	6,4	2,44	2,37	6,78	6,66	2,88	3,08	7,61	5,71	2,21	2,55	6,47	5,98	2,72	3,2	7,28	5,49	2,3	2,42	7,32	6,8	2,91	3,12
7	gö_ka	2	7,12366666666667	7,872	9,18966666666667	10,6763333333333	92,9666666666667	,337	,550666666666667	,422	,749333333333333	,150333333333333	,141666666666667	,272333333333333	,245666666666667	95,7066666666667	93,4766666666667	94,49	90,9133333333333	9,5	6	19,76	8,55	10,5	10,91	6,01	7,61	6,18	2,51	11,68	4,15	2,37	2,75	5,35	6,13	5,53	1,81	10,83	3,33	1,92	2,65	5,1	5,81	5,2	2,56	8,15	2,8	2,34	3,17
3	ke_ni	1	8,39033333333333	5,996	8,05933333333333	15,336	87,8333333333333	,631666666666667	1,06766666666667	,827	1,065	,315	,463333333333333	1,02466666666667	,798666666666667	92,7266666666667	87,4933333333333	87,12	87,1066666666667	16,27	7,59	12,46	13,54	4,4	5,59	5,93	20,59	5,67	3,83	3,54	14,47	5,87	3,96	4,3	2,68	3,91	3,78	3,03	2,57	12,02	3,5	3,77	2,04	5,84	5,27	2,02	4,52	6,31	3,44
7	me_uç	1	6,62966666666667	5,93466666666667	7,147	10,9226666666667	88	,547666666666667	1,19466666666667	,640333333333333	1,051	,19	,425333333333333	,438666666666667	,669333333333333	93,4766666666667	86,1533333333333	92,0333333333333	86,39	12,25	11,18	6,16	16,91	4,59	3,92	11,43	11,33	4,4	6,95	2,29	11,4	1,55	1,45	10,49	10,42	2,2	6,93	2,34	12,24	1,28	1,34	11,06	9,34	6,77	3,17	3,9	7,78	1,32	1,36
10	sa_ka	1	5,973333333	3,940666667	9,529	11,98933333	82,83333333	,455666667	,985333333	,511	1,068666667	,178666667	,298333333	,324666667	1,27	94,64333333	88,81	93,72666667	84,02666667	11,76	13,43	19,32	12,78	3,03	2,04	4,84	9,18	10,55	14,26	16,13	11,52	2,82	1,88	4,16	8,72	11,82	11,12	17,05	11,2	2,48	2,26	4,23	8,3	13,42	10,77	16,18	13,99	5,59	1,94
2	ce_to	2	5,22233333333333	4,21133333333333	6,22166666666667	8,15566666666667	74,7	,601333333333333	,769333333333333	,774	,970666666666667	,194333333333333	,241666666666667	,318	,249666666666667	93,2633333333333	90,8033333333333	90,7166666666667	89,0366666666667	6,09	4,37	9,98	13,07	1,8	2,63	9,31	6,15	4,72	3,31	6,8	8,32	1,28	1,39	7,47	4,23	5,73	1,76	6,08	7,37	1,12	1,27	7,83	3,39	3,03	2,38	5,96	8	1,05	,76
3	se_şe	2	11,0103333333333	3,83333333333333	9,79066666666667	10,342	87	,446333333333333	,703	,393666666666667	,821666666666667	,153333333333333	,283	,267333333333333	,619333333333333	95,1033333333333	92,3433333333333	95,3033333333333	89,3666666666667	8,18	3,51	13,55	7,49	3,69	2,38	5,27	6,75	4,38	2,93	5,19	4,86	3,73	2,1	5,62	6,07	4,07	2,85	3,69	5,15	3,47	2,18	5,15	3,95	5,17	2,84	5,53	5,41	3,79	2,2
4	mu_al	2	8,68	8,76633333333333	9,28833333333333	11,369	86,2333333333333	,846666666666667	,917666666666667	1,39933333333333	1,08966666666667	,468	,449	,826666666666667	,791333333333333	89,1633333333333	89,29	84,3233333333333	85,95	13,52	18,56	26,26	33,4	3,2	2,98	8,77	5,9	5,97	5,59	3,92	12,82	2,97	1,92	4,97	5,61	2,29	5,39	5,66	11,14	2,99	1,94	5,23	5,65	4,33	6	9,36	11,43	2,89	1,9
5	do_po	2	8,69666666666667	5,63866666666667	11,161	11,5963333333333	88,6	,543666666666667	,859	,628	,937333333333333	,228333333333333	,271	,484	,494666666666667	93,4033333333333	89,9566666666667	91,59	88,24	2,27	2,33	3,32	3,95	1,42	1,01	4,51	4,44	,82	1,24	1,37	1,61	1,27	,74	3,29	4,28	,85	,76	1,47	1,48	1,23	,85	3,53	5,39	,88	1,32	1,58	1,76	1,29	,75
8	ah_yı	2	10,1906666666667	4,20633333333333	9,84433333333333	10,2843333333333	82,8333333333333	,612666666666667	,786333333333333	,619	,886333333333333	,169666666666667	,218666666666667	,28	,394666666666667	93,0566666666667	90,47	92,7333333333333	89,27	6,08	7,86	12,12	12,8	,84	1,8	9,51	5	4,15	2,72	4,78	4,71	,8	1,66	4,68	3,07	4,85	2,83	4,99	5,39	,78	1,66	4,53	3,11	3,39	3,74	5,11	6,89	,78	1,72
9	su_yı	2	5,97233333333333	4,28033333333333	6,195	6,47066666666667	94	,468666666666667	,477	,562	1,286	,128333333333333	,151	,413666666666667	,454333333333333	94,36	94,29	91,6866666666667	84,7066666666667	16,39	21,08	22,46	37,58	2,99	2,37	3,2	8,17	7,33	8,16	8,43	11,55	2,79	2,07	3,03	8,43	7,43	10,04	9,68	15,37	2,42	2,09	2,99	8,41	8,83	8,03	11,61	13,65	2,46	2,05
10	mu_ça	2	9,734333333	6,714333333	10,51	11,76466667	93,96666667	,253	,536666667	,523666667	,756333333	,070666667	,141333333	,210666667	,34	96,96	93,64	93,5	90,50666667	13,91	14,48	17,24	19,41	1,57	,9	5,23	8,25	2,29	3,22	5,29	2,31	1,57	,86	1,71	2,34	2,63	2,96	5,68	2,2	1,48	,87	1,85	2,82	3,79	3,14	7,19	2,17	1,39	,83
[truncated: 10 more columns]
